# Supplementary material for: TFEB, SIRT1, CARM1, Beclin-1 expression and PITX2 methylation in breast cancer chemoresistance: a retrospective study
Source: BMC Cancer. 2021 Oct 18;21:1118. doi: 10.1186/s12885-021-08844-y (PMC8524961; doi:10.1186/s12885-021-08844-y)
Supplement: Supplementary file 2 — Additional file 2 : Supplemental Table 1. RT-PCR primers of TFEB, CARM1, SIRT1, and GAPDH. Supplemental Table 2. Analysis of the correlation between the immunohistochemical protein expression evaluated in H-score of the four proteins analyzed. Correlations evaluated by the Spearman test. Supplemental Table 3. Analysis of the expression of the considered proteins among the various molecular subtypes where the data is present. The values reported are median and range of interquartiles (IQR) while p refers to the Wilcoxon test. Supplemental Table 4. Description of the population and tumor characteristics divided into the two groups (cases who recurred within 12 months from treatment initiation and controls who did not recur). Supplemental Table 5. Tumor staging divided into the two groups (cases who recurred within 12 months from treatment initiation and controls who did not recur). Supplemental Table 6. PITX2 (PMR) and immunoistochemical expression of TFEB, CARM1, SIRT1, and Beclin-1 divided into the two groups (cases who recurred within 12 months from treatment initiation and controls who did not recur). [file 12885_2021_8844_MOESM2_ESM.docx]

Supplemental Table 1- RT-PCR primers of TFEB, CARM1, SIRT1, and GAPDH.

TFEB
Sequence
 Forward:
TGATCCCCAAGGCCAATGAC
 Reverse:
TCCCTGGACTTTTGCAGGTC
CARM1

 Forward:
AGCCGGATCTAAGATGGCAG
 Reverse:
GGGAACACCGACACGGTA
SIRT1

 Forward:
TGCTGGCCTAATAGAGTGGC
 Reverse:
ACCTCAGCGCCATGGAAAAT


Suplemental Table 2- Analysis of the correlation between the immunohistochemical protein expression evaluated in H-score of the four proteins analyzed. Correlations evaluated by the Spearman test.

Correlation
All samples
Basal-like subtype
Luminal A, luminal B and luminal Her subtypes
TFEB - CARM1
rho = 0.28, p<0.05
rho = 0.08, p=0.749
rho = 0.26, p=0.120
TFEB - SIRT1
rho = 0.40, p<0.05
rho = 0.16, p=0.537
rho = 0.48, p<0.05
TFEB - Beclin-1
rho=0.28, p<0.05
rho = 0.31, p=0.217
rho = 0.33, p<0.05
CARM1 - SIRT1
rho = 0.51, p<0.05
rho = 0.69, p<0.05
rho = 0.42, p<0.05
CARM1 - Beclin-1
rho=0.21, p<0.05
rho = 0.13, p=0.600
rho = -0.047, p=0.797
SIRT1 - Beclin-1
rho=0.22, p<0.05
rho = 0.36, p=0.146
rho = 0.22, p=0.202

Supplemental Table 3- Analysis of the expression of the considered proteins among the various molecular subtypes where the data is present. The values reported are median and range of interquartiles (IQR) while p refers to the Wilcoxon test.


Luminal A
(24)
Luminal B
(38)
Luminal Her
(10)
Her enriched
(14)
Basal-like
(18)
p
CARM1 H-score
72.50 (18.75-100.00)
87.50 (18.75-100.00)
75.00 (41.38-141.25)
90.00 (12.50-160.94)
95.00 (35.62-144.38)
NS
SIRT1 H-score
187.50 (100.00-200.00)
189.50 (100.00-200.00)
180.00 (100.00-200.00)
157.50 (100.00-198.75)
139.00 (97.88-198.50)
NS
TFEB H-score
150.00 (90.00-196.00)
112.50 (95.00-193.00)
142.50 (91.25-200.00)
192.50 (171.25-199.88)
190.00 (148.12-200.00)
6,7
Beclin-1
70.00 (35.00-180.00)
70.00 (20.00-135.00)
100.00 (80.00-140.00)
90.00 (31.25-146.25)
160.00 (82.50-180.00)
7
Statistically significant differences (p <0.05): (1) Luminal A vs Luminal B; (2) Luminal A vs
Luminal Her; (3) Luminal A vs Her enriched; (4) Luminal A vs Basal-like; (5) Luminal B vs
Luminal Her; (6) Luminal B vs Her enriched; (7) Luminal B vs Basal-like; (8) Luminal Her vs
Her enriched; (9) Luminal Her vs Basal-like; (10) Her enriched vs Basal-like. NS = non significant
differences.

Supplemental Table 4- Description of the population and tumor characteristics divided into the two groups (cases who recurred within 12 months from treatment initiation and controls who did not recur).


Recurrence within 12 months (8)
No recurrence (9) 
p
Age (years) 
75.00 (64.00-83.25) 
53.00 (44.00-67.00) 
0.112
BMI (kg/m²) 
25.65 (22.57-26.85) 
23.50 (22.00-25.50) 
0.630
Definitive breast surgery 


 
 Conservative 
0.00% (0/8) 
44.44% (4/9) 
0.082
 Mastectomy 
100.00% (8/8) 
55.56% (5/9) 
0.082
Definitive axilla surgery 


 
 SLNB 
12.50% (1/8) 
44.44% (4/9) 
0.150
 CALND 
87.50% (7/8) 
55.56% (5/9) 
0.150
Neoadjuvant chemotherapy 
37.50% (3/8) 
11.11% (1/9) 
0.200
Histology


 Invasive ductal carcinoma
87.50% (7/8)
77.78% (7/9)
0.600
 Invasive ductal and lobular carcinoma
12.50% (1/8)
22.22% (2/9)
0.600
Molecular types


 Luminal A
25.00% (2/8)
22.22% (2/9)
1.000
 Luminal B
12.50% (1/8)
55.56% (5/9)
0.131
 Luminal Her
0.00% (0/8)
22.22% (2/9)
0.471
 Her enriched
12.50% (1/8)
0.00% (0/9)
0.471
 Basal-like
50.00% (4/8)
0.00% (0/9)
<0.05
Other tumor caracteristics


 Mib-1/Ki-67 (>20%)
71.43% (5/7)
50.00% (4/8)
0.398
 Comedo-like nescrosis
0.00% (0/8)
11.11% (1/9)
0.331
 Multifacality/multicentricity
0.00% (0/8)
22.22% (2/9)
0.156
 Perivascular invasion
25.00% (2/8)
44.44% (4/9)
0.402
Lymph node characteristics


 Micrometastatic lymph nodes
0.00% (0/8)
11.11% (1/9)
0.331
 Extracapsular invasion
37.50% (3/8)
0.00% (0/9)
0.082
Acronyms: BMI = body mass index; SLNB = sentinel lymph node biopsy; CALND = complete axillary lymph node dissection.


Supplemental Table 5- Tumor staging divided into the two groups (cases who recurred within 12 months from treatment initiation and controls who did not recur).


Recurrence within 12 months (8)
No recurrence (9)
p
Tumor size


 T1
12.50% (1/8)
44.44% (4/9)
0.294
 T2
37.50% (3/8)
55.56% (5/9)
0.637
 T3
12.50% (1/8)
0.00% (0/9)
0.471
 T4
37.50% (3/8)
0.00% (0/9)
0.082
Nodal involvement


 N0
12.50% (1/8)
33.33% (3/9)
0.576
 N1
50.00% (4/8)
66.67% (6/9)
0.637
 N2
25.00% (2/8)
0.00% (0/9)
0.206
 N3
12.50% (1/8)
0.00% (0/9)
0.471
TNM stage


 I
12.50% (1/8)
33.33% (3/9)
0.576
 II
50.00% (4/8)
55.56% (5/9)
1.000
 III
37.50% (3/8)
11.11% (1/9)
0.294
Tumor grading


 G1
0.00% (0/8)
11.11% (1/9)
1.000
 G2-3
100.00% (8/8)
88.89% (8/9)
1.000
Acronyms: TNM = tumor nodes metastasis.

Supplemental Table 6- PITX2 (PMR) and immunoistochemical expression of TFEB, CARM1, SIRT1, and Beclin-1 divided into the two groups (cases who recurred within 12 months from treatment initiation and controls who did not recur).


Recurrence within 12 months (8)
No recurrence (9)
p
PITX2 (PMR)
4.50 (0.00-67.00)
14.00 (7.00-17.00)
0.661
CARM1 (H-score)
90.00 (56.88-191.25)
16.25 (0.00-41.88)
<0.05
SIRT1 (H-score)
187.50 (172.50-196.25)
98.75 (95.00-163.75)
<0.05
TFEB (H-score)
200.00 (196.00-200.00)
90.00 (57.50-95.00)
<0.05
Beclin-1 (H-score)
180.00 (90.00-226.50)
65.00 (12.00-70.00)
<0.05
